# Supplementary material for: Validation of a novel associative transcriptomics pipeline in Brassica oleracea: identifying candidates for vernalisation response
Source: BMC Genomics. 2021 Jul 13;22:539. doi: 10.1186/s12864-021-07805-w (PMC8278714; doi:10.1186/s12864-021-07805-w)
Supplement: Supplementary file 1 — Additional file 1: Details of phenotyped panel, with associated crop type, subspecies and EcoTILLING information. [file 12864_2021_7805_MOESM1_ESM.ods]

## Sheet: Sheet1
Additional File 1: List of accessions phenotyped with associated crop type and subspecies information, and identifying those used for EcoTILLING analysis.
Genotype	Crop Type	Sub Species	Genetic Status	EcoTILLING
DJ3290	Brussels Sprouts	Brassica oleracea var. gemmifera	DH	Y
GK040099	Cauliflower	Brassica oleracea var. botrytis	DH	N
GT050381	Kale	Brassica oleracea var. alboglabra	DH	Y
GT060867	Kale	Brassica oleracea var. alboglabra	DH	N
GT060871	Broccoli	Brassica oleracea var. italica	DH	Y
GT061882	Cauliflower	Brassica oleracea var. botrytis	DH	N
GT070804	Cabbage	Brassica oleracea var. costata DC	DH	N
GT080341	Broccoli	Brassica oleracea var. italica	DH	Y
GT080486	Kale	Brassica oleracea var. alboglabra	DH	N
GT080693	Broccoli	Brassica oleracea var. italica	DH	N
GT080713	Cauliflower	Brassica oleracea var. botrytis	DH	Y
GT080760	Kale	Brassica oleracea var. viridis	DH	Y
GT080767	Kale	Brassica oleracea var. alboglabra	DH	Y
GT080843	Broccoli	Brassica oleracea var. italica	DH	Y
GT080849	Broccoli	Brassica oleracea var. italica	DH	N
GT080869	Cauliflower	Brassica oleracea var. botrytis	DH	Y
GT080876	Cauliflower	Brassica oleracea var. botrytis	DH	Y
GT080891	Kale	Brassica oleracea var. sabellica	DH	Y
GT081012	Kale	Brassica oleracea var. sabellica	DH	Y
GT081062	Cauliflower	Brassica oleracea var. botrytis	DH	N
GT081103	Broccoli	Brassica oleracea var. italica	DH	N
GT081140	Broccoli	Brassica oleracea var. italica	DH	Y
GT081150	Broccoli	Brassica oleracea var. italica	DH	Y
GT081395	Broccoli	Brassica oleracea var. italica	DH	Y
GT090058	Cabbage	Brassica oleracea var. capitata f. alba	DH	Y
GT090341	Cabbage	Brassica oleracea var. capitata f. alba	DH	Y
GT100062	Broccoli	Brassica oleracea var. italica	DH	Y
GT100065	Broccoli	Brassica oleracea var. italica	DH	Y
GT100067	Kale	Brassica oleracea var. alboglabra	S4	Y
GT100120	Broccoli	Brassica oleracea var. italica	DH	N
GT110206	Cauliflower	Brassica oleracea var. botrytis	DH	N
GT110221	Kale	Brassica oleracea var. alboglabra	DH	Y
GT110244	Broccoli	Brassica oleracea var. italica	DH	Y
GT110251	Cauliflower	Brassica oleracea var. botrytis	DH	Y
GT110257	Broccoli	Brassica oleracea var. italica	DH	Y
GT110266	Kohl Rabi	Brassica oleracea var. gongylodes	DH	Y
GT110275	Kale	Brassica oleracea var. acephala	DH	N
GT120144	Broccoli	Brassica oleracea var. italica	S4	Y
GT120152	Cauliflower	Brassica oleracea var. botrytis	DH	Y
GT120155	Kale	Brassica oleracea var. acephala	DH	Y
GT120160	Calabrese	Brassica oleracea var. italica	DH	Y
GT120162	Calabrese	Brassica oleracea var. italica	DH	N
GT120163	Calabrese	Brassica oleracea var. italica	DH	Y
GT120164	Broccoli	Brassica oleracea var. italica	DH	N
GT120168	Brussels Sprouts	Brassica oleracea var. gemmifera	DH	Y
GT120170	Cauliflower	Brassica oleracea var. botrytis	DH	Y
GT120179	Cauliflower	Brassica oleracea var. botrytis	DH	N
GT120182	Cauliflower	Brassica oleracea var. botrytis	DH	Y
GT120192	Cauliflower	Brassica oleracea var. botrytis	DH	Y
GT120194	Calabrese	Brassica oleracea var. italica	DH	Y
GT120195	Calabrese	Brassica oleracea var. italica	DH	N
GT120198	Cauliflower	Brassica oleracea var. botrytis	DH	N
GT120201	Calabrese	Brassica oleracea var. italica	DH	Y
GT120205	Kohl Rabi	Brassica oleracea var. gongylodes	S4	Y
GT120208	Broccoli	Brassica oleracea var. italica	DH	Y
GT120210	Cabbage	Brassica oleracea var. capitata f. alba	DH	Y
GT120211	Calabrese	Brassica oleracea var. italica	DH	Y
GT120213	Cauliflower	Brassica oleracea var. botrytis	DH	Y
GT120214	Broccoli	Brassica oleracea var. italica	DH	Y
GT120215	Broccoli	Brassica oleracea var. italica	DH	Y
GT120218	Cauliflower	Brassica oleracea var. botrytis	DH	Y
GT120222	Cauliflower	Brassica oleracea var. botrytis	DH	N
GT120223	Cauliflower	Brassica oleracea var. botrytis	DH	Y
GT120225	Calabrese	Brassica oleracea var. italica	DH	N
GT120226	Cabbage	Brassica oleracea var. capitata f. sabauda	DH	Y
GT120231	Calabrese	Brassica oleracea var. italica	DH	Y
GT120233	Broccoli	Brassica oleracea var. italica	S4	Y
GT120234	Broccoli	Brassica oleracea var. italica	S4	N
GT120235	Broccoli	Brassica oleracea var. italica	DH	N
