# Supplementary material for: Validation of a novel associative transcriptomics pipeline in Brassica oleracea: identifying candidates for vernalisation response
Source: BMC Genomics. 2021 Jul 13;22:539. doi: 10.1186/s12864-021-07805-w (PMC8278714; doi:10.1186/s12864-021-07805-w)
Supplement: Supplementary file 2 — Additional file 2: List of conditions and traits run through the associative transcriptomics pipeline. [file 12864_2021_7805_MOESM2_ESM.ods]

## Sheet: Sheet1
Additional File 2: List of conditions and traits run through the associative transcriptomics pipeline.
Condition	Trait
10 wk pre-growth, 12 wk vernalisation, 5℃	Days to head
10 wk pre-growth, 12 wk vernalisation, 5℃	Days to first flower
10 wk pre-growth, 12 wk vernalisation, 5℃	Difference between days to head and days to first flower
10 wk pre-growth, 12 wk vernalisation, 10℃	Days to head
10 wk pre-growth, 12 wk vernalisation, 10℃	Days to first flower
10 wk pre-growth, 12 wk vernalisation, 10℃	Difference between days to head and days to first flower
10 wk pre-growth, 12 wk vernalisation, 15℃	Days to head
10 wk pre-growth, 12 wk vernalisation, 15℃	Days to first flower
10 wk pre-growth, 12 wk vernalisation, 15℃	Difference between days to head and days to first flower
6 wk pre-growth, 12 wk vernalisation, 5℃	Days to head
6 wk pre-growth, 12 wk vernalisation, 5℃	Days to first flower
6 wk pre-growth, 12 wk vernalisation, 5℃	Difference between days to head and days to first flower
6 wk pre-growth, 12 wk vernalisation, 10℃	Days to head
6 wk pre-growth, 12 wk vernalisation, 10℃	Days to first flower
6 wk pre-growth, 12 wk vernalisation, 10℃	Difference between days to head and days to first flower
10 wk pre-growth, 6 wk vernalisation, 5℃	Days to head
10 wk pre-growth, 6 wk vernalisation, 5℃	Days to first flower
10 wk pre-growth, 6 wk vernalisation, 5℃	Difference between days to head and days to first flower
10 wk pre-growth, 6 wk vernalisation, 10℃	Days to head
10 wk pre-growth, 6 wk vernalisation, 10℃	Days to first flower
10 wk pre-growth, 6 wk vernalisation, 10℃	Difference between days to head and days to first flower
10 wk pre-growth, 6 wk vernalisation, 15℃	Days to head
10 wk pre-growth, 6 wk vernalisation, 15℃	Days to first flower
10 wk pre-growth, 6 wk vernalisation, 15℃	Difference between days to head and days to first flower
No vernalisation	Days to head
No vernalisation	Days to first flower
No vernalisation	Difference between days to head and days to first flower
10 wk pre-growth, 12 wk vernalisation, 5℃, 6 wk pre-growth, 12 wk vernalisation, 5℃	Difference in days to head
10 wk pre-growth, 12 wk vernalisation, 5℃, 6 wk pre-growth, 12 wk vernalisation, 5℃	Difference in days to first flower
10 wk pre-growth, 12 wk vernalisation, 10℃, 6 wk pre-growth, 12 wk vernalisation, 10℃	Difference in days to head
10 wk pre-growth, 12 wk vernalisation, 10℃, 6 wk pre-growth, 12 wk vernalisation, 10℃	Difference in days to first flower
10 wk pre-growth, 12 wk vernalisation, 5℃, 10 wk pre-growth, 6 wk vernalisation, 5℃	Difference in days to head
10 wk pre-growth, 12 wk vernalisation, 5℃, 10 wk pre-growth, 6 wk vernalisation, 5℃	Difference in days to first flower
10 wk pre-growth, 12 wk vernalisation, 10℃, 10 wk pre-growth, 6 wk vernalisation, 10℃	Difference in days to head
10 wk pre-growth, 12 wk vernalisation, 10℃, 10 wk pre-growth, 6 wk vernalisation, 10℃	Difference in days to first flower
10 wk pre-growth, 12 wk vernalisation, 15℃, 10 wk pre-growth, 6 wk vernalisation, 15℃	Difference in days to head
10 wk pre-growth, 12 wk vernalisation, 15℃, 10 wk pre-growth, 6 wk vernalisation, 15℃	Difference in days to first flower
10 wk pre-growth, 12 wk vernalisation, 5℃, 10 wk pre-growth, 12 wk vernalisation, 10℃	Difference in days to head
10 wk pre-growth, 12 wk vernalisation, 5℃, 10 wk pre-growth, 12 wk vernalisation, 10℃	Difference in days to first flower
10 wk pre-growth, 12 wk vernalisation, 5℃, 10 wk pre-growth, 12 wk vernalisation, 15℃	Difference in days to head
10 wk pre-growth, 12 wk vernalisation, 5℃, 10 wk pre-growth, 12 wk vernalisation, 15℃	Difference in days to first flower
10 wk pre-growth, 12 wk vernalisation, 10℃, 10 wk pre-growth, 12 wk vernalisation, 15℃	Difference in days to head
10 wk pre-growth, 12 wk vernalisation, 10℃, 10 wk pre-growth, 12 wk vernalisation, 15℃	Difference in days to first flower
