# Supplementary material for: Validation of a novel associative transcriptomics pipeline in Brassica oleracea: identifying candidates for vernalisation response
Source: BMC Genomics. 2021 Jul 13;22:539. doi: 10.1186/s12864-021-07805-w (PMC8278714; doi:10.1186/s12864-021-07805-w)
Supplement: Supplementary file 3 — Additional file 3: Phenotyping results, mean DTB and DTF under all treatments tested. [file 12864_2021_7805_MOESM3_ESM.ods]

## Sheet: Sheet1
Additional File 3: Phenotyping results, mean DTB and DTF under all treatments tested.
Condition	10 wk pre-growth, 12 wk vernalisation						6 wk pre-growth, 12 wk vernalisation				10 wk pre-growth, 6 wk vernalisation						Non-vernalised
Accession	5DTB	5DTF	10DTB	10DTF	15DTB	15DTF	5DTB	5DTF	10DTB	10DTF	5DTB	5DTF	10DTB	10DTF	15DTB	15DTF	DTB	DTF
DJ3290	12.33	30.67	7.00	24.00	1.00	27.00	11.33	126.00	13.67	37.67	13.33	31.67	8.67	41.67	42.50	126.00	176.00	196.00
GK040099	9.00	37.33	2.33	30.67	17.00	40.00	126.00	126.00	6.00	126.00	22.33	44.33	30.33	42.33	21.50	48.50	170.00	196.00
GT050381	-118.67	-104.67	-118.67	-105.00	-119.33	-105.00	-113.00	-70.33	-113.00	-70.33	-94.00	-85.33	-94.00	-85.00	-93.00	-85.00	31.33	37.67
GT060867	-105.00	-99.00	126.00	126.00	-104.50	-99.00	-86.00	-79.00	-86.00	-79.50	-72.00	-57.33	-70.67	-59.67	-69.67	-57.67	37.00	53.33
GT060871	-3.33	11.67	-2.33	12.67	38.67	54.33	2.00	126.00	8.67	21.50	10.00	24.00	15.67	27.33	37.33	54.00	76.33	86.67
GT061882	7.00	34.50	1.00	25.50	2.33	31.50	21.50	75.67	126.00	126.00	48.67	126.00	-7.50	43.00	29.33	119.50	132.00	189.00
GT070804	14.00	25.00	39.67	57.33	54.33	64.00	22.33	37.00	35.50	52.00	23.00	38.33	20.00	31.50	76.33	90.00	165.00	190.00
GT080341	1.33	15.50	-35.33	6.00	-12.33	12.67	1.00	26.33	-23.00	9.00	-49.67	-29.33	-46.00	26.00	-48.00	-18.50	64.33	88.67
GT080486	5.67	16.67	1.33	13.00	3.00	126.00	4.33	19.67	9.00	19.33	6.00	22.67	11.67	26.00	126.00	126.00	68.33	80.67
GT080693	0.33	16.67	-11.00	24.67	-35.00	21.67	4.00	23.00	-24.33	6.50	5.00	17.33	18.00	31.00	-9.33	29.67	78.67	104.67
GT080713	6.33	24.33	-21.33	8.33	0.33	126.00	6.33	24.00	-18.33	126.00	15.33	28.00	-5.00	28.33	-0.33	30.67	102.67	148.00
GT080760	12.00	126.00	5.00	16.67	8.00	24.50	12.33	126.00	9.00	126.00	15.50	126.00	12.33	28.67	18.67	32.67	182.67	187.00
GT080767	-119.33	-93.67	-116.67	-94.00	-119.00	-92.33	-29.33	3.33	-73.00	-43.50	126.00	126.00	-66.33	64.67	-67.67	-54.50	48.33	54.67
GT080843	5.00	25.00	-24.67	13.00	-9.33	2.00	11.00	27.67	-21.33	14.50	14.33	31.00	2.67	21.67	4.00	24.00	85.33	102.67
GT080849	5.33	126.00	-24.00	9.67	-17.33	-2.00	6.67	26.00	-3.67	20.00	14.00	29.50	-2.33	22.33	-1.00	23.00	87.67	108.33
GT080869	6.00	21.67	-20.00	12.67	12.67	29.67	-2.67	24.67	-0.33	25.67	-1.67	56.00	-5.33	29.00	0.67	42.67	108.00	146.00
GT080876	6.33	27.33	-25.33	117.50	117.50	126.00	126.00	126.00	126.00	126.00	63.00	126.00	36.00	114.67	51.50	123.33	127.67	192.67
GT080891	2.33	9.67	-21.67	1.00	-23.00	38.33	-0.50	19.50	-43.33	-25.00	-22.50	0.67	-51.00	13.67	126.00	66.00	61.67	76.33
GT081062	126.00	126.00	126.00	126.00	126.00	126.00	1.67	50.00	-38.33	25.50	-47.00	126.00	-49.33	126.00	-46.67	126.00	111.00	146.67
GT081103	3.67	19.00	-14.33	4.67	-23.67	1.00	-1.67	25.67	-9.00	12.50	5.33	18.33	-4.33	19.00	-13.00	19.00	83.33	95.00
GT081140	6.33	126.00	-18.33	16.50	-24.67	11.67	1.33	28.67	-4.00	18.50	7.00	29.00	-8.33	24.00	2.00	41.00	80.00	101.33
GT081150	-1.67	23.00	-14.00	15.00	-0.50	54.33	6.67	27.00	126.00	126.00	11.00	35.67	-0.33	36.67	25.67	40.67	87.33	108.67
GT081395	9.33	29.00	12.00	38.00	24.67	49.00	9.50	44.50	-16.33	126.00	27.67	46.50	9.00	38.67	45.00	58.00	168.67	172.00
GT090058	86.50	122.67	126.00	126.00	120.00	126.00	126.00	126.00	126.00	126.00	126.00	126.00	124.00	126.00	124.33	126.00	190.33	196.00
GT090341	14.33	35.33	-0.33	26.67	11.00	32.33	14.67	126.00	-0.50	126.00	21.33	43.67	21.00	41.67	37.50	57.00	182.00	196.00
GT100062	2.00	126.00	-6.67	45.67	-39.00	-8.33	126.00	126.00	-34.33	3.33	-28.67	14.67	-45.00	-23.33	-28.00	0.00	66.00	80.33
GT100065	-47.00	12.67	-79.00	-34.00	-73.67	-52.67	-43.00	3.67	-53.67	-13.67	-59.33	14.33	-59.00	-45.00	-58.33	-43.00	58.00	111.33
GT100067	-12.00	34.50	-55.67	83.00	-65.67	-56.67	126.00	126.00	126.00	126.00	-16.33	34.67	-44.50	-25.00	126.00	126.00	60.67	74.33
GT100120	4.33	19.67	-24.67	8.33	-18.67	-0.67	2.33	26.67	-27.67	5.67	-13.50	33.67	-41.50	126.00	-33.67	126.00	69.33	94.67
GT110206	10.00	83.00	-4.00	117.33	45.33	114.00	38.00	66.50	47.50	120.67	42.33	93.67	46.33	77.67	27.67	126.00	108.33	175.00
GT110221	-118.67	-112.00	-119.00	-112.33	-118.67	-112.00	-92.67	-83.67	-93.00	-84.33	-84.67	-75.33	-84.33	-75.00	-84.00	-74.33	30.00	39.67
GT110244	0.67	32.00	5.00	19.33	-27.00	18.67	6.00	126.00	-16.00	39.00	13.33	33.00	-17.33	38.00	18.00	43.33	88.00	107.33
GT110251	24.50	126.00	62.33	126.00	126.00	126.00	31.00	50.33	124.00	126.00	12.67	37.67	-5.33	33.00	122.50	126.00	145.33	196.00
GT110257	14.00	32.67	0.33	25.00	6.33	27.00	25.33	53.00	25.00	126.00	16.00	33.33	3.33	27.67	28.33	49.33	87.50	101.00
GT110266	19.33	28.67	19.33	26.67	31.50	48.00	19.67	32.00	20.67	32.67	29.67	44.33	34.00	47.00	126.00	126.00	196.00	196.00
GT110275	17.67	29.67	26.00	39.67	30.00	50.50	16.67	39.67	24.33	49.50	26.33	47.67	32.33	53.67	126.00	126.00	183.67	196.00
GT120144	126.00	126.00	-23.00	3.50	6.67	28.50	126.00	126.00	126.00	126.00	126.00	126.00	126.00	126.00	126.00	126.00	110.33	123.67
GT120155	13.67	28.67	18.67	68.00	126.00	126.00	22.00	126.00	26.00	42.00	57.00	66.50	126.00	126.00	126.00	126.00	196.00	196.00
GT120160	17.00	35.00	24.67	37.00	126.00	126.00	126.00	126.00	126.00	126.00	31.67	48.33	126.00	126.00	126.00	126.00	196.00	196.00
GT120162	8.00	25.67	-1.50	12.00	-27.67	1.67	13.00	126.00	2.33	20.33	16.00	29.67	5.67	25.33	12.00	26.67	80.67	99.67
GT120163	6.33	23.67	-19.00	6.33	-21.33	15.33	6.67	23.67	10.00	18.33	14.33	31.67	-10.33	28.33	-27.33	61.00	82.33	100.33
GT120164	22.33	34.00	-15.67	14.00	-18.67	40.33	126.00	126.00	13.50	126.00	-11.50	43.33	20.67	32.33	21.67	34.33	97.33	108.00
GT120168	16.00	25.67	22.00	39.67	126.00	126.00	22.33	33.67	25.33	44.33	25.33	41.50	126.00	126.00	126.00	126.00	196.00	196.00
GT120170	39.67	53.00	44.50	60.50	126.00	126.00	18.33	45.33	19.67	47.67	33.00	50.00	34.00	63.33	126.00	121.00	184.33	196.00
GT120179	5.33	24.67	-27.33	10.00	-15.33	19.67	6.50	26.50	-13.33	14.33	14.33	32.33	2.33	29.67	-6.67	39.33	144.33	146.33
GT120182	8.00	23.00	13.33	32.00	26.50	126.00	5.67	26.67	-1.67	126.00	12.33	35.33	18.00	126.00	48.67	119.67	169.67	195.67
GT120192	2.00	30.67	-37.33	3.00	-4.00	126.00	7.50	126.00	-27.33	13.00	11.00	35.00	-23.00	28.00	11.67	32.67	110.00	139.00
GT120194	4.33	12.67	-32.67	0.67	-40.33	-18.67	-11.50	17.00	-21.67	-1.67	-27.00	2.33	-39.67	14.50	-22.00	10.50	62.33	196.00
GT120195	0.67	22.50	-35.00	15.33	-65.33	126.00	8.33	126.00	-25.00	22.00	0.33	23.00	-24.67	19.67	-13.67	8.67	66.00	89.00
GT120198	-94.00	126.00	-93.67	126.00	-93.33	126.00	-11.00	126.00	-57.00	5.00	-59.00	-40.67	-58.67	-41.33	-57.67	-40.67	49.67	196.00
GT120201	0.00	29.33	0.33	15.67	-4.67	22.33	8.67	27.67	-27.33	26.00	12.00	31.00	-12.67	29.00	23.33	36.00	84.33	112.33
GT120208	37.67	48.67	32.33	41.50	105.50	120.00	44.00	55.00	44.33	59.33	12.00	51.67	40.67	59.00	68.50	126.00	196.00	196.00
GT120210	5.00	14.00	-16.00	0.33	-23.67	-4.67	6.67	22.00	-7.33	3.00	14.33	27.67	4.67	21.50	7.33	22.67	111.67	123.33
GT120211	126.00	126.00	-45.00	13.33	-45.33	-6.33	9.00	27.00	-26.67	5.50	-53.33	126.00	-42.67	-4.67	9.33	126.00	65.00	83.00
GT120213	8.00	24.50	-24.67	7.33	-9.00	18.33	126.00	126.00	-27.67	126.00	14.67	29.00	-24.67	19.33	-5.00	24.67	115.00	127.67
GT120214	126.00	126.00	25.50	126.00	40.50	88.33	126.00	126.00	-12.67	126.00	75.00	126.00	77.50	117.67	-44.50	-19.00	152.67	185.00
GT120215	4.67	21.67	3.33	17.00	16.33	32.67	13.33	43.00	3.50	23.00	11.00	23.67	4.33	24.00	20.00	35.00	82.33	95.00
GT120218	1.33	32.33	-24.00	22.00	-24.33	33.00	8.00	126.00	-23.33	126.00	16.33	31.50	-24.67	30.33	11.67	43.33	103.67	138.67
GT120222	-89.67	126.00	-87.00	126.00	-85.67	30.50	9.50	126.00	-16.33	126.00	-49.00	126.00	-53.00	126.00	-50.33	126.00	64.67	196.00
GT120223	3.00	19.33	-19.67	126.00	-12.00	45.33	10.00	43.50	4.50	126.00	13.67	22.33	-0.67	34.67	17.33	46.00	98.33	122.33
GT120225	37.00	43.50	-44.33	39.67	-26.33	42.50	35.67	70.00	66.67	104.67	28.33	76.00	4.50	126.00	-34.00	-15.67	102.67	155.67
GT120226	18.00	32.33	17.67	38.67	126.00	126.00	126.00	126.00	126.00	126.00	126.00	126.00	126.00	126.00	126.00	126.00	166.33	171.33
GT120231	-2.00	11.50	1.00	15.00	7.67	24.67	11.33	30.33	-4.33	16.00	13.33	24.33	7.33	30.00	-46.00	37.00	106.00	147.67
GT120235	-0.33	15.33	-39.00	-3.00	17.67	126.00	-0.67	23.50	-25.00	35.50	-23.00	-1.33	-34.33	-19.00	-42.33	-30.67	63.33	80.67
