# Supplementary material for: Validation of a novel associative transcriptomics pipeline in Brassica oleracea: identifying candidates for vernalisation response
Source: BMC Genomics. 2021 Jul 13;22:539. doi: 10.1186/s12864-021-07805-w (PMC8278714; doi:10.1186/s12864-021-07805-w)
Supplement: Supplementary file 4 — Additional file 4: Analysis of the smaller SNP data set with the Bayesian clustering algorithms implemented in the program STRUCTURE, identified four population clusters. [file 12864_2021_7805_MOESM4_ESM.ods]

## Sheet: Sheet1
Additional File 4: ﻿Analysis of the smaller SNP data set with the Bayesian clustering algorithms implemented in the program STRUCTURE, identified four population clusters.
Genotype	CropType	Q1	Q2	Q3	Q4
DJ3290	Brussels Sprouts	0.002	0.002	0.002	0.995
GK040099	Cauliflower	0.002	0.006	0.606	0.385
GT050381	Kale	0.995	0.001	0.001	0.003
GT060867	Kale	0.934	0.002	0.002	0.062
GT060871	Broccoli	0.015	0.003	0.002	0.979
GT061882	Cauliflower	0.01	0.005	0.001	0.984
GT070804	Cabbage	0.035	0.002	0.012	0.952
GT080341	Broccoli	0.01	0.005	0.006	0.979
GT080486	Kale	0.022	0.002	0.005	0.97
GT080693	Calabrese	0.005	0.988	0.004	0.003
GT080713	Cauliflower	0.001	0.002	0.996	0.001
GT080760	Kale	0.008	0.002	0.002	0.988
GT080767	Kale	0.99	0.002	0.002	0.006
GT080843	Calabrese	0.001	0.997	0.001	0.001
GT080849	Broccoli	0.001	0.997	0.001	0.001
GT080869	Cauliflower	0.019	0.008	0.374	0.598
GT080876	Cauliflower	0.003	0.014	0.976	0.006
GT080891	Kale	0.018	0.045	0.19	0.747
GT081012	Kale	0.181	0.022	0.017	0.78
GT081062	Cauliflower	0.004	0.003	0.907	0.087
GT081103	Broccoli	0.003	0.005	0.003	0.989
GT081140	Broccoli	0.002	0.981	0.011	0.005
GT081150	Broccoli	0.001	0.997	0.001	0.001
GT081395	Broccoli	0.021	0.043	0.019	0.916
GT090058	Cabbage	0.003	0.002	0.001	0.994
GT090341	Cauliflower	0.001	0.001	0.997	0.001
GT100062	Broccoli	0.002	0.968	0.02	0.009
GT100065	Broccoli	0.004	0.355	0.223	0.419
GT100067	Kale	0.992	0.001	0.003	0.003
GT100120	Broccoli	0.001	0.899	0.098	0.002
GT110206	Cauliflower	0.001	0.002	0.992	0.004
GT110221	Kale	0.992	0.002	0.004	0.002
GT110244	Broccoli	0.009	0.843	0.142	0.006
GT110251	Cauliflower	0.001	0.005	0.987	0.006
GT110257	Calabrese	0.001	0.975	0.001	0.023
GT110266	KohlRabi	0.002	0.003	0.992	0.003
GT110275	Kale	0.002	0.009	0.002	0.986
GT120144	Broccoli	0.013	0.139	0.161	0.687
GT120152	Cauliflower	0.002	0.003	0.565	0.43
GT120155	Kale	0.007	0.003	0.009	0.98
GT120160	Calabrese	0.004	0.974	0.019	0.003
GT120162	Calabrese	0.003	0.979	0.015	0.002
GT120163	Calabrese	0.004	0.126	0.003	0.868
GT120164	Broccoli	0.3	0.028	0.005	0.668
GT120168	Brussels Sprouts	0.001	0.001	0.998	0.001
GT120170	Cauliflower	0.018	0.011	0.882	0.089
GT120179	Cauliflower	0.003	0.005	0.459	0.533
GT120182	Cauliflower	0.002	0.088	0.33	0.58
GT120192	Cauliflower	0.001	0.001	0.997	0.001
GT120194	Calabrese	0.002	0.845	0.15	0.004
GT120195	Calabrese	0.001	0.995	0.002	0.002
GT120198	Cauliflower	0.02	0.004	0.473	0.504
GT120201	Calabrese	0.002	0.991	0.004	0.002
GT120205	KohlRabi	0.008	0.065	0.018	0.909
GT120208	Broccoli	0.004	0.184	0.26	0.553
GT120210	Cabbage	0.007	0.009	0.049	0.935
GT120211	Calabrese	0.001	0.996	0.002	0.001
GT120213	Cauliflower	0.001	0.001	0.997	0.001
GT120214	Broccoli	0.004	0.649	0.012	0.335
GT120215	Broccoli	0.002	0.629	0.005	0.363
GT120218	Cauliflower	0.002	0.002	0.993	0.003
GT120222	Cauliflower	0.004	0.696	0.213	0.087
GT120223	Cauliflower	0.004	0.137	0.336	0.523
GT120225	Calabrese	0.001	0.981	0.016	0.002
GT120226	Cabbage	0.003	0.004	0.008	0.985
GT120231	Calabrese	0.001	0.997	0.001	0.002
GT120233	Broccoli	0.001	0.018	0.002	0.978
GT120234	Broccoli	0.003	0.006	0.002	0.989
GT120235	Broccoli	0.001	0.003	0.007	0.989
